# Supplementary material for: Parental Engagement of a Prototype Electronic Diary in an Ambulatory Setting Following Adenotonsillectomy in Children: A Prospective Cohort Study
Source: Children (Basel). 2021 Jun 29;8(7):559. doi: 10.3390/children8070559 (PMC8303765; doi:10.3390/children8070559)
Supplement: Supplementary file 1 [file children-08-00559-s001.zip]

Archive with 1 entries (1 files):
- children-1237843-supplemeantary.pdf
